# Supplementary material for: Determinants and Assembly Mechanism of Bacterial Community Structure in Ningxia Section of the Yellow River
Source: Microorganisms. 2023 Feb 16;11(2):496. doi: 10.3390/microorganisms11020496 (PMC9967387; doi:10.3390/microorganisms11020496)
Supplement: Supplementary file 1 [file microorganisms-11-00496-s001.zip]

Archive with 2 entries (2 files):
- microorganisms-2198411-Supplementary Figures.pdf
- microorganisms-2198411-Supplementary Tables.xlsx
